# Supplementary material for: Production of functional eggs and sperm from in vitro-expanded type A spermatogonia in rainbow trout
Source: Commun Biol. 2020 Jun 15;3:308. doi: 10.1038/s42003-020-1025-y (PMC7296041; doi:10.1038/s42003-020-1025-y)
Supplement: Supplementary file 3 — Supplementary Data 1 [file 42003_2020_1025_MOESM3_ESM.xlsx]

## Sheet: Fig1-o
Fig.1 o
	Total no. of TSC	Total No. of TSC average
FS 0%	15024	13656
	15363
	10581
FS 0.25%	26916	22346
	21474
	18648
FS 0.5%	8814	15889
	19878
	18975
FS 1%	8160	8919
	11340
	7257
FS 2%	8034	7660
	8595
	6351
FS 4%	10377	9164
	9306
	7809

## Sheet: Fig1-p
Fig.1 p
	Total no. of TSC	Total No. of TSC average
FBS 0%	13140	13920
	13470
	15150
FBS 1%	33300	30170
	28860
	28350
FBS 2%	38520	40240
	39690
	42510
FBS 4%	45300	43570
	43230
	42180
FBS 6%	46740	46130
	45750
	45900
FBS 8%	44550	45420
	45960
	45750
FBS10%	44610	46970
	44940
	51360

## Sheet: Fig1-q 
Fig.1 q
	weeks	Total no. of TSC	Total No. of TSC average
Optimized medium	0	54039	53936
		53181
		54588
	1	53508	53410
		52920
		53802
	2	325950	308200
		298650
		300000
	3	671200	614400
		542800
		629200
	4	950400	939900
		787100
		1082200
	5	1781500	2.09883e+06
		2982500
		1532500
	6	2378940	3.94454e+06
		5429340
		4025350
	7	4726800	5.83867e+06
		7088400
		5700800
H-MEM-5	0	54039	53936
		53181
		54588
	1	51009	47530
		48657
		42924
	2	110250	104700
		101850
		102000
	3	82800	105100
		111900
		120600
	4	97150	100325
		100150
		103675
	5	117920	143157
		173865
		137685
	6	161350	181300
		215950
		166600
	7	24400	35866.7
		50000
		33200

## Sheet: Fig.2-c
Fig.2 c
	No.of A-SG (d5)	A-SG / total (%)	Totoal cell concentration (cells/ul)	Total volume (ul)	Dillution rate	Passage rate	A-SG / total (%) average	No. of A-SG /well	No. of A-SG (x passage rate)	Total No. of A-SG average
L15	16706	16.58	148	300	1	1	16.81	7361.52	7361.52	7742.99
	16706	18.9	139.71	300	1	1		7921.56	7921.56
	16706	15.58	159.49	300	1	1		7454.56	7454.56
	16706	16.18	169.64	300	1	1		8234.33	8234.33
MEMα+TS	16706	12.34	204.36	300	1	1	11.925	7565.41	7565.41	7090.42
	16706	13.3	181.28	300	1	1		7233.07	7233.07
	16706	12.02	201.79	300	1	1		7276.55	7276.55
	16706	10.04	208.72	300	1	1		6286.65	6286.65
ｈESC	16706	20.78	184.51	300	1	1	22.35	11502.4	11502.4	13346.8
	16706	23.12	209.49	300	1	1		14530.2	14530.2
	16706	24.74	193.82	300	1	1		14385.3	14385.3
	16706	20.76	208.24	300	1	1		12969.2	12969.2
StemPro-34	16706	14.42	213.34	300	1	1	15.735	9229.09	9229.09	8705.71
	16706	17.88	167.52	300	1	1		8985.77	8985.77
	16706	17.86	161.1	300	1	1		8631.74	8631.74
	16706	12.78	208.04	300	1	1		7976.25	7976.25
MSC	16706	7.92	221.2	300	1	1	8.79	5255.71	5255.71	5399.11
	16706	9.18	191.72	300	1	1		5279.97	5279.97
	16706	8.66	208.38	300	1	1		5413.71	5413.71
	16706	9.4	200.25	300	1	1		5647.05	5647.05
NSC	16706	11.54	317.09	300	1	1	11.915	10977.7	10977.7	9919.62
	16706	11.72	254.58	300	1	1		8951.03	8951.03
	16706	13.02	256.36	300	1	1		10013.4	10013.4
	16706	11.38	285.19	300	1	1		9736.39	9736.39

## Sheet: Fig.2-d
Fig.2 d
	No.of A-SG (d5)	Total volume (ul)	Totoal cell concentration (cells/ul)	A-SG / total (%)	A-SG / total (%) average	No. of A-SG /well	Total No. of A-SG average
Feeder less	34542.2	300	114.27	43.92	42.3833	15056.2	17182.7
	34542.2	300	151.76	41.19		18753
	34542.2	300	140.65	42.04		17738.8
RTG-2	34542.2	300	274.11	45.79	46.85	37654.5	39463.7
	34542.2	300	283.83	47.82		40718.3
	34542.2	300	284.18	46.94		40018.2
RTS	34542.2	300	218.59	38.35	40.8467	25148.8	26979.1
	34542.2	300	225.59	41.03		27767.9
	34542.2	300	216.41	43.16		28020.8
TSC	34542.2	300	404.01	37.92	39.26	45960.2	48075.4
	34542.2	300	416.88	41.08		51376.3
	34542.2	300	403.04	38.78		46889.7

## Sheet: Fig.2-e
Fig.2 e
Transplantation efficiency (%)
	1st trial	2nd trial	3rd trial	Average
Non-cul	60	52.9412	66.6667	59.8693
Feeder less	47.8261	40	38.8889	42.2383
RTG-2	54.5455	21.0526	44.4444	40.0142
RTS	70.5882	53.8462	56.25	60.2281
TSC	75	57.8947	80	70.9649

## Sheet: Fig.2-f
Fig.2 f
cells/mm2	No.of A-SG (d5)	well area (mm2)	GFP(+) cells / total (%)	A-SG / total (%)	A-SG /GFP (+) cells (%)	Totoal cell concentration (cells/ul)	Total volume (ul)	A-SG / total (%) average	GFP(+) cells / total (%) average	A-SG/GFP(+)cells (%) average	No.of GFP cells	No. of A-SG /well	Total No. of A-SG average	Expansion rate (%)	Expansion rate (%) average
294 cells/mm2	10000	34	55.32	44.02	79.57	447.54	200	42.2333	53.2467	79.3167	49515.8	39401.4	41283.7	394.014	412.837
	10000	34	52.66	41.08	78.01	501.63	200				52831.7	41213.9		412.139
	10000	34	51.76	41.6	80.37	519.66	200				53795.2	43235.7		432.357
588 cells/mm2	20000	34	62.34	50.34	80.75	793.2	200	50.5933	62.2667	81.2667	98896.2	79859.4	82611.6	399.297	413.058
	20000	34	63.74	51.42	80.67	827.6	200				105502	85110.4		425.552
	20000	34	60.72	50.02	82.38	828.32	200				100591	82865.1		414.326
1470 cells/mm2	50000	34	67.3	60.24	89.51	1193.6	200	60.0133	69.2	86.76	160659	143805	138793	287.61	277.585
	50000	34	69.02	58.96	85.42	1156.62	200				159660	136389		272.777
	50000	34	71.28	60.84	85.35	1119.2	200				159553	136184		272.369
2941 cells/mm2	100000	34	62.66	56.32	89.88	948.47	200	55.9933	61.9933	90.3033	118862	106836	118159	106.836	118.159
	100000	34	59.7	53.54	89.68	1100.45	200				131394	117836		117.836
	100000	34	63.62	58.12	91.35	1116.69	200				142088	129804		129.804

## Sheet: Fig.2-g
Fig.2 g
TSC cells/mm2	No.of A-SG (d5)	GFP(+) cells / total (%)	A-SG / total (%)	A-SG /GFP (+) cells (%)	Totoal cell concentration (cells/ul)	Total volume (ul)	A-SG / total (%) average	GFP(+) cells / total (%) average	A-SG/GFP(+)cells (%) average	No.of GFP cells	No. of A-SG /well	Total No. of A-SG average
588	18903	68.08	59.5	87.4	520.36	200	60.8	69.7	87.23	70852.2	61922.8	64362.4
	18903	69.76	60.54	86.78	551.59	200				76957.8	66786.5
	18903	71.26	62.36	87.51	516.18	200				73566	64378
1470	18903	69.44	60.54	87.18	642.26	200	60.6933	69.4067	87.45	89197.1	77764.8	81260.3
	18903	68.62	60.52	88.2	682.17	200				93621	82569.9
	18903	70.16	61.02	86.97	683.76	200				95945.2	83446.1

## Sheet: Fig.2-h
Fig.2 h
		No.of A-SG (d5)	GFP(+) cells / total (%)	A-SG / total (%)	A-SG /GFP (+) cells (%)	Totoal cell concentration (cells/ul)	Total volume (ul)	Dillution rate	Passage rate	A-SG / total (%) average	GFP(+) cells / total (%) average	A-SG/GFP(+)cells (%) average	No.of GFP cells	No. of A-SG /well	No. of A-SG (x passage rate)	Total No. of A-SG average
day 15	Blood plasma 0%	50000	64.82	58.94	90.93	433.04	400	1	1	57.9867	63.8067	90.8767	112279	102094	102094	104632
		50000	63.78	58.1	91.09	458.33	400	1	1				116929	106516	106516
		50000	62.82	56.92	90.61	462.43	400	1	1				116199	105286	105286
	Blood plasma 1%	50000	62.64	55.72	88.95	518.07	400	1	1	57.1133	63.6267	89.7567	129808	115467	115467	120217
		50000	64.42	58.02	90.07	542.2	400	1	1				139714	125834	125834
		50000	63.82	57.6	90.25	518.01	400	1	1				132238	119350	119350
	Blood plasma 3%	50000	69.84	61.8	88.49	597.14	400	1	1	64.0867	71.76	89.2967	166817	147613	147613	156203
		50000	72.3	64.52	89.24	633.85	400	1	1				183309	163584	163584
		50000	73.14	65.94	90.16	596.8	400	1	1				174600	157412	157412
day 22	Blood plasma 0%	50000	68.5	64.3	93.87	402.29	400	1	2	62.94	66.4133	94.7733	220455	103469	206938	202014
		50000	67.5	64.6	95.7	388.71	400	1	2				209903	100443	200885
		50000	63.24	59.92	94.75	413.51	400	1	2				209203	99110.1	198220
	Blood plasma 1%	50000	74.36	71.1	95.62	540.4	400	1	2	70.6	74.2133	95.1333	321473	153690	307380	326138
		50000	74.8	70.84	94.71	580.13	400	1	2				347150	164386	328771
		50000	73.48	69.86	95.07	612.41	400	1	2				359999	171132	342264
	Blood plasma 3%	50000	84.6	80.92	95.65	842.07	400	1	2	81.3067	85.0867	95.56	569913	272561	545122	559461
		50000	86.18	82.18	95.36	892.81	400	1	2				615539	293485	586969
		50000	84.48	80.82	95.67	844.92	400	1	2				571031	273146	546291
day 29	Blood plasma 0%	50000	55	51.84	94.25	374.98	400	1	4	50.9267	54.0933	94.1433	329982	77755.9	311023	311496
		50000	54.68	51.46	94.11	333.17	400	1	4				291484	68579.7	274319
		50000	52.6	49.48	94.07	441.02	400	1	4				371162	87286.7	349147
	Blood plasma 1%	50000	76.76	71.78	93.51	823.41	400	1	4	73.4333	78.4	93.6567	1.01128e+06	236417	945670	1.03964e+06
		50000	77.32	72.06	93.2	868.65	400	1	4				1.07462e+06	250380	1.00152e+06
		50000	81.12	76.46	94.26	957.8	400	1	4				1.24315e+06	292934	1.17173e+06
	Blood plasma 3%	50000	85.56	75.32	88.03	1196.3	400	1	4	75.8267	86.0867	88.08	1.63769e+06	360421	1.44169e+06	1.52284e+06
		50000	86.06	75.9	88.19	1298.98	400	1	4				1.78864e+06	394370	1.57748e+06
		50000	86.64	76.26	88.02	1269.79	400	1	4				1.76023e+06	387337	1.54935e+06
day 32	Blood plasma 0%	50000	31.46	28.54	90.72	137.42	400	1	8	28.96	31.86	90.8833	138343	15687.9	125503	168442
		50000	29.08	26.4	90.78	198.45	400	1	8				184670	20956.3	167651
		50000	35.04	31.94	91.15	207.59	400	1	8				232767	26521.7	212174
	Blood plasma 1%	50000	84.6	74.9	88.53	1081.49	400	1	8	76.8133	86.2533	89.05	2.92781e+06	324014	2.59212e+06	2.84131e+06
		50000	86.42	77.38	89.54	1173.76	400	1	8				3.24596e+06	363302	2.90642e+06
		50000	87.74	78.16	89.08	1209.62	400	1	8				3.39623e+06	378176	3.0254e+06
	Blood plasma 3%	50000	81.26	69.08	85.01	1357.67	400	1	8	67.5867	81.7933	82.6367	3.53038e+06	375151	3.00121e+06	3.1683e+06
		50000	82.16	68.84	83.79	1505.79	400	1	8				3.9589e+06	414634	3.31707e+06
		50000	81.96	64.84	79.11	1535.81	400	1	8				4.028e+06	398328	3.18662e+06

## Sheet: Fig.2-i
Fig.2 i
		No.of A-SG (d5)	GFP(+) cells / total (%)	A-SG / total (%)	A-SG /GFP (+) cells (%)	Totoal cell concentration (cells/ul)	Total volume (ul)	Dillution rate	Passage rate	A-SG / total (%) average	GFP(+) cells / total (%) average	A-SG/GFP(+)cells (%) average	No.of GFP cells	No. of A-SG /well	No. of A-SG (x passage rate)	Total No. of A-SG average
day 15	FBS 0%	50000	76.26	73.24	96.04	820.07	400	1	1	73.02	76.0533	96.01	250154	240248	240248	224713
		50000	76.42	73.26	95.86	755.38	400	1	1				230905	221357	221357
		50000	75.48	72.56	96.13	732.27	400	1	1				221087	212534	212534
	FBS 2%	50000	75.04	71.82	95.71	862.9	400	1	1	72.37	75.3	96.11	259008	247894	247894	247466
		50000	75.56	72.92	96.51	846.95	400	1	1				255982	247038	247038
	FBS 10%	50000	77.12	73.58	95.41	1094.77	400	1	1	72.1133	75.6933	95.2633	337715	322213	322213	331293
		50000	73.5	69.52	94.59	1259.04	400	1	1				370158	350114	350114
		50000	76.46	73.24	95.79	1097.6	400	1	1				335690	321553	321553
day 20	FBS0%	50000	79.46	76.12	95.8	722.78	400	1	2	75.96	79.56	95.48	229728	220072	440144	450225
		50000	80.7	76.68	95.02	770.77	400	1	2				248805	236411	472821
		50000	78.52	75.08	95.62	728.74	400	1	2				228883	218855	437710
	FB2%	50000	82	78.68	95.95	821.58	400	1	2	78.4467	81.9333	95.7433	269478	258568	517135	512336
		50000	82.38	78.86	95.73	844.17	400	1	2				278171	266285	532570
		50000	81.42	77.8	95.55	782.94	400	1	2				254988	243651	487302
	FBS10%	50000	82.34	78.62	95.48	1095.33	400	1	2	78.5133	82.5067	95.16	360758	344459	688919	674609
		50000	82.96	78.96	95.18	1059.59	400	1	2				351614	334661	669322
		50000	82.22	77.96	94.82	1067.19	400	1	2				350977	332793	665585
day 27	FBS0%	50000	71.34	66.14	92.71	798.13	400	1	4	66.8333	72	92.8167	227754	211153	844613	940197
		50000	73.26	68.34	93.28	879.74	400	1	4				257799	240486	961943
		50000	71.4	66.02	92.46	959.97	400	1	4				274167	253509	1.01404e+06
	FB2%	50000	74.08	68.34	92.25	1132.81	400	1	4	68.2533	73.9933	92.25	335674	309665	1.23866e+06	1.32063e+06
		50000	74.76	68.44	91.55	1244.43	400	1	4				372134	340675	1.3627e+06
		50000	73.14	67.98	92.95	1250.86	400	1	4				365952	340134	1.36054e+06
	FBS10%	50000	82.14	70.86	86.27	1719.68	400	1	4	68.7733	80.4667	85.46	565018	487426	1.9497e+06	1.91556e+06
		50000	80.22	68.1	84.89	1779.25	400	1	4				570926	484668	1.93867e+06
		50000	79.04	67.36	85.22	1724.23	400	1	4				545133	464577	1.85831e+06
day 32	FBS 0%	50000	54.33	46.42	85.43	30.12	400	20	8	46.6267	54.4317	85.6617	130914	111854	894829	937579
		50000	53.67	46.01	85.73	33.23	400	20	8				142676	122313	978504
		50000	53.43	45.55	85.25	32.29	400	20	8				138020	117665	941318
		50000	54.38	47.07	86.56	31.62	400	20	8				137560	119068	952546
		50000	55.3	48.08	86.94	31.77	400	20	8				140550	122200	977601
		50000	55.48	46.63	84.06	29.51	400	20	8				130977	110084	880673
	FBS 2%	50000	63.04	54.08	85.79	51.89	400	20	8	53.9833	63.1233	85.5133	261692	224497	1.79598e+06	2.2269e+06
		50000	62.54	52.66	84.2	63.04	400	20	8				315402	265575	2.1246e+06
		50000	62.72	53.46	85.24	61.42	400	20	8				308181	262681	2.10145e+06
		50000	64.02	56.12	87.66	62.89	400	20	8				322097	282351	2.25881e+06
		50000	63.66	54.3	85.3	78.07	400	20	8				397595	339136	2.71309e+06
		50000	62.76	53.28	84.89	69.43	400	20	8				348594	295938	2.36751e+06
	FBS10%	50000	67.12	56.48	84.15	99.6	400	20	8	54.4467	65.7067	82.8683	534812	450033	3.60026e+06	3.92378e+06
		50000	66.08	54.9	83.08	99.43	400	20	8				525627	436697	3.49357e+06
		50000	63.84	53.24	83.4	120.88	400	20	8				617358	514852	4.11882e+06
		50000	65.26	54.3	83.21	100.61	400	20	8				525265	437050	3.4964e+06
		50000	65.16	53.92	82.75	129.33	400	20	8				674171	557878	4.46302e+06
		50000	66.78	53.84	80.62	126.84	400	20	8				677630	546325	4.3706e+06
				initialはFS>2500:91.68%つまりGFP細胞は
			P1medium	GFP cells
			FBS0%	P0 (day0)
			FB2%	54537.5
			FBS10%	54537.5
				54537.5
			FS≧2500 cells STDEV
				P0
				0
				0
				0
	150522更新 全GFP細胞の増殖					54537.5
	P0 de Y-27632	P0>P1 0.1%TE			P1-d10 (day10)	P2-d4 (day15)	P3-d6 (day22)	P4 (day27/28)
	(-)	(+)			234049	471610	1.01296e+06	1.09426e+06
	(-)	(+)			257495	535091	1.43168e+06	2.60475e+06
	(-)	(+)			312595	708900	2.0978e+06	4.73982e+06
					P1	P2	P3
					14786.4	22531.4	94159.8	39063.8
					2139.63	23423.4	78047.5	361614
					0	10944.3	0	586305
							P1medium	P0 (day0)		P1-d10 (day10)	P2-d4 (day15)	P3-d6 (day22)	P4 (day27/28)
							FBS 0%	50000		224713	450225	940197	937579
							FBS 2%	50000		247466	512336	1.32063e+06	2.2269e+06
							FBS 10%	50000		297641	674609	1.78838e+06	3.92378e+06
							FS≧2500 cells STDEV	P0		P1	P2	P3	P4
								0		8174.35	11319.8	50102.1	16912
								0		427.768	13286.3	40990.8	125042
								0		0	7235.96	0	182654

[truncated: 5 more sheets: Fig.2-j, Fig.2-k, Fig.3-a, Fig.5-e, Supplementary fig 1]
